# Supplementary material for: Systemic and Renal Dynamics of Free Sulfhydryl Groups during Living Donor Kidney Transplantation
Source: Int J Mol Sci. 2022 Aug 29;23(17):9789. doi: 10.3390/ijms23179789 (PMC9455962; doi:10.3390/ijms23179789)
Supplement: Supplementary file 1 [file ijms-23-09789-s001.zip]

Archive with 1 entries (1 files):
- ijms-1852519-supplementary.pdf
